# Supplementary material for: Air contamination of households versus hospital inpatient rooms occupied by severe acute respiratory coronavirus virus 2 (SARS-CoV-2)–positive patients
Source: Infect Control Hosp Epidemiol. 2021 Feb 4:1–5. doi: 10.1017/ice.2021.45 (PMC8047394; doi:10.1017/ice.2021.45)
Supplement: Supplementary file 1 [file icesup.zip]

Archive with 3 entries (3 files):
- S0899823X21000453sup001.docx
- S0899823X21000453sup002.png
- S0899823X21000453sup003.png
